# Supplementary material for: Optimizing soil health through activated acacia biochar under varying irrigation regimes and cultivars for sustainable wheat cultivation
Source: PeerJ. 2025 Jan 17;13:e18748. doi: 10.7717/peerj.18748 (PMC11745133; doi:10.7717/peerj.18748)
Supplement: Supplemental Information 1 [file peerj-13-18748-s001.r]

View <- LK_data

LK_data$Treatment

LK_data$Treatment <- as.factor
(LK_data$Treatment)
str(LK_data$Treatment)

TreatmentID <- as.numeric(LK_data$Treatments)
TreatmentID

ma <- as.matrix(LK_data[, 2:32]) # convert to matrix
disMatarix <- dist(ma) #Distance Matrix Computation
plot(hclust(disMatarix))

rownames(ma) <- c("B0D0V1","B0D1V1", "B0D2V1", "B0D3V1", "B0D4V1", "B0D0V2", "B0D1V2", "B0D2V2", "B0D3V2", "B0D4V2", "B0D0V3", "B0D1V3", "B0D2V3", "B0D3V3", "B0D4V3", "B1D0V1", "B1D1V1", "B1D2V1", "B1D3V1", "B1D4V1", "B1D0V2", "B1D1V2", "B1D2V2", "B1D3V2", "B1D4V2", "B1D0V3", "B1D1V3", "B1D2V3", "B1D3V3", "B1D4V3", "B2D0V1", "B2D1V1", "B2D2V1", "B2D3V1", "B2D4V1", "B2D0V2", "B2D1V2", "B2D2V2", "B2D3V2", "B2D4V2", "B2D0V3", "B2D1V3", "B2D2V3", "B2D3V3", "B2D4V3")

heatmap(ma,
        scale = "column",
        RowSideColors = rainbow(7)[LK_data$Treatment]
)

#install.packages("pheatmap")
library(pheatmap)
ma <- as.matrix(LK_data[1:45, 2:32]) # convert to matrix
row.names(ma) <- row.names(LK_data[,1])
rownames(ma) <- rownames(LK_data[, 1]) # assign row names in the matrix

pheatmap(ma,
         scale = "column",
         clustering_method = "average", # average linkage
         row.names(LK_data[,1, drop = FALSE]), # the 1st column as color bar
         show_rownames = TRUE
)

pheatmap(ma,
         scale = "column",
         clustering_method = "average", # average linkage
         annotation_row = LK_data [,1, drop = FALSE], # the 1st column as color bar
         show_rownames = TRUE
)

library(pheatmap)
ma <- as.matrix(LK_data[, 2:32]) # convert to matrix
rownames(ma) <- c("B0D0V1","B0D1V1", "B0D2V1", "B0D3V1", "B0D4V1", "B0D0V2", "B0D1V2", "B0D2V2", "B0D3V2", "B0D4V2", "B0D0V3", "B0D1V3", "B0D2V3", "B0D3V3", "B0D4V3", "B1D0V1", "B1D1V1", "B1D2V1", "B1D3V1", "B1D4V1", "B1D0V2", "B1D1V2", "B1D2V2", "B1D3V2", "B1D4V2", "B1D0V3", "B1D1V3", "B1D2V3", "B1D3V3", "B1D4V3", "B2D0V1", "B2D1V1", "B2D2V1", "B2D3V1", "B2D4V1", "B2D0V2", "B2D1V2", "B2D2V2", "B2D3V2", "B2D4V2", "B2D0V3", "B2D1V3", "B2D2V3", "B2D3V3", "B2D4V3")


pheatmap(ma,
         scale = "column",
         clustering_method = "average", # average linkage
        drop = FALSE, # the 1st column as color bar
         show_rownames = TRUE
)

#1-heatmap
x <- LK_data
x <- as.matrix(AN_data[, 2:26])
rownames(x) <- c("B0D0V1","B0D1V1", "B0D2V1", "B0D3V1", "B0D4V1", "B0D0V2", "B0D1V2", "B0D2V2", "B0D3V2", "B0D4V2", "B0D0V3", "B0D1V3", "B0D2V3", "B0D3V3", "B0D4V3", "B1D0V1", "B1D1V1", "B1D2V1", "B1D3V1", "B1D4V1", "B1D0V2", "B1D1V2", "B1D2V2", "B1D3V2", "B1D4V2", "B1D0V3", "B1D1V3", "B1D2V3", "B1D3V3", "B1D4V3", "B2D0V1", "B2D1V1", "B2D2V1", "B2D3V1", "B2D4V1", "B2D0V2", "B2D1V2", "B2D2V2", "B2D3V2", "B2D4V2", "B2D0V3", "B2D1V3", "B2D2V3", "B2D3V3", "B2D4V3")

#2
install.packages("gplots")
#3-pheatmaps
install.packages("pheatmap")
library(pheatmap)
pheatmap(x, scale = "column",
         clustering_method = "average", 
         annotation_col = LK_data[, 1, drop = FALSE], cutree_rows = 6, cutree_cols = 3,
show_rownames = FALSE
)
 max <- cbind(LK_data [,1], ma)
 
 heatmap(ma)
 ma <- as.matrix(LK_data[, 2:32])
 rownames(ma) <- c("B0D0V1","B0D1V1", "B0D2V1", "B0D3V1", "B0D4V1", "B0D0V2", "B0D1V2", "B0D2V2", "B0D3V2", "B0D4V2", "B0D0V3", "B0D1V3", "B0D2V3", "B0D3V3", "B0D4V3", "B1D0V1", "B1D1V1", "B1D2V1", "B1D3V1", "B1D4V1", "B1D0V2", "B1D1V2", "B1D2V2", "B1D3V2", "B1D4V2", "B1D0V3", "B1D1V3", "B1D2V3", "B1D3V3", "B1D4V3", "B2D0V1", "B2D1V1", "B2D2V1", "B2D3V1", "B2D4V1", "B2D0V2", "B2D1V2", "B2D2V2", "B2D3V2", "B2D4V2", "B2D0V3", "B2D1V3", "B2D2V3", "B2D3V3", "B2D4V3")
 
 
 LK_data
 mat = matrix(rnorm(100), 10)
 rownames(mat) = paste0("R", 1:32)
 colnames(mat) = paste0("C", 1:32)
 
 
 library(circlize)
 col_fun = colorRamp2(c(-2,0,2), c("green", "black", "red"))
 col_fun(seq(-3, 3))
 heatmap(mat, name = "mat", col = col_fun)
 
 
 x <- LK_data
 x <- as.matrix(LK_data[, 2:32])

rownames(x) <- c("B0D0V1","B0D1V1", "B0D2V1", "B0D3V1", "B0D4V1", "B0D0V2", "B0D1V2", "B0D2V2", "B0D3V2", "B0D4V2", "B0D0V3", "B0D1V3", "B0D2V3", "B0D3V3", "B0D4V3", "B1D0V1", "B1D1V1", "B1D2V1", "B1D3V1", "B1D4V1", "B1D0V2", "B1D1V2", "B1D2V2", "B1D3V2", "B1D4V2", "B1D0V3", "B1D1V3", "B1D2V3", "B1D3V3", "B1D4V3", "B2D0V1", "B2D1V1", "B2D2V1", "B2D3V1", "B2D4V1", "B2D0V2", "B2D1V2", "B2D2V2", "B2D3V2", "B2D4V2", "B2D0V3", "B2D1V3", "B2D2V3", "B2D3V3", "B2D4V3")
 
 # 2-gplots
 install.packages("gplots")
 library(gplots)
 heatmap.2(x, scale = "column", col = bluered(100),trace = "none")
 
 #ggplot2
 library(ggplot2)
 y <- LK_data
 library(reshape)
 
 y1 <- melt (y)
 
 
  x <- LK_data
 x <- as.matrix(LK_data[, 2:32])
 rownames(x) <- c("B0D0V1","B0D1V1", "B0D2V1", "B0D3V1", "B0D4V1", "B0D0V2", "B0D1V2", "B0D2V2", "B0D3V2", "B0D4V2", "B0D0V3", "B0D1V3", "B0D2V3", "B0D3V3", "B0D4V3", "B1D0V1", "B1D1V1", "B1D2V1", "B1D3V1", "B1D4V1", "B1D0V2", "B1D1V2", "B1D2V2", "B1D3V2", "B1D4V2", "B1D0V3", "B1D1V3", "B1D2V3", "B1D3V3", "B1D4V3", "B2D0V1", "B2D1V1", "B2D2V1", "B2D3V1", "B2D4V1", "B2D0V2", "B2D1V2", "B2D2V2", "B2D3V2", "B2D4V2", "B2D0V3", "B2D1V3", "B2D2V3", "B2D3V3", "B2D4V3") 
                  
                  heatmap(x, scale ="column")
                  
                  # 2-gplots
                  install.packages("gplots")
                  library(gplots)
                  heatmap.2(x, scale = "column", col = bluered(100),trace = "none")
                  
                  #ggplot2
                  library(ggplot2)
                  y <- AN_data
                  library(reshape)
                  
                  y1 <- melt (y)
                  
                  
library(tidyverse); library(readxl)
                  
library(usmap)
library(scales)
geom_tile() - LK_data
........................
install.packages("pheatmap")
library(pheatmap)
pheatmap(x, scale = "column",
         clustering_method = "average", 
         annotation_col = AN_data[, 1, drop = FALSE], cutree_rows = 6, cutree_cols = 3,
show_rownames = FALSE
)
 max <- cbind(LK_data [,1], ma)
 
 heatmap(ma)
 ma <- as.matrix(LK_data[, 2:32])
 rownames(ma) <- c("B0D0V1","B0D1V1", "B0D2V1", "B0D3V1", "B0D4V1", "B0D0V2", "B0D1V2", "B0D2V2", "B0D3V2", "B0D4V2", "B0D0V3", "B0D1V3", "B0D2V3", "B0D3V3", "B0D4V3", "B1D0V1", "B1D1V1", "B1D2V1", "B1D3V1", "B1D4V1", "B1D0V2", "B1D1V2", "B1D2V2", "B1D3V2", "B1D4V2", "B1D0V3", "B1D1V3", "B1D2V3", "B1D3V3", "B1D4V3", "B2D0V1", "B2D1V1", "B2D2V1", "B2D3V1", "B2D4V1", "B2D0V2", "B2D1V2", "B2D2V2", "B2D3V2", "B2D4V2", "B2D0V3", "B2D1V3", "B2D2V3", "B2D3V3", "B2D4V3")
 
 
 
 
 #install packages for PCA analysis 
install.packages("factoextra")
install.packages("FactoMineR")
library(factoextra)
library(FactoMineR)
# create a principle component table
View(LK_data)

LK_data.pca1 <- PCA(LK_data[, -1], graph=TRUE, scale.unit = TRUE)

#to present most of the data scree plot
fviz_eig(AN_data.pca1, addlabels = TRUE, ylim=c(0,80))

#create a correlation plot
#PCA plot
pcaData <- as.data.frame(pca$xxvii[, 2:32]) # extract first two columns and convert to data frame
fviz_pca_var(LK_data.pca1, col.var = "cos2", gradient.col= c("#FFCC00", "#CC9933", "#660033", "#330033","Red", "Pink", "green", "blue", "light blue"), repel = TRUE) + labs(title = "PCA of parameters", x="PC1 (80.1%)", y="PC2 (9.2%)", colour = "Treatment")
 
 
 # create a principle component table
 LK_data.pca1 <- PCA(LK_data[, -1], graph=TRUE, scale.unit = TRUE)
 
 #to present most of the data scree plot
 fviz_eig(LK_data.pca1, addlabels = TRUE, ylim=c(0,80))
 
 
 View(LK_data)
 
 #create a correlation plot
 #PCA plot
 
 library("FactoMineR")
 rownames(LK_data.pca1) <- c("B0D0V1","B0D1V1", "B0D2V1", "B0D3V1", "B0D4V1", "B0D0V2", "B0D1V2", "B0D2V2", "B0D3V2", "B0D4V2", "B0D0V3", "B0D1V3", "B0D2V3", "B0D3V3", "B0D4V3", "B1D0V1", "B1D1V1", "B1D2V1", "B1D3V1", "B1D4V1", "B1D0V2", "B1D1V2", "B1D2V2", "B1D3V2", "B1D4V2", "B1D0V3", "B1D1V3", "B1D2V3", "B1D3V3", "B1D4V3", "B2D0V1", "B2D1V1", "B2D2V1", "B2D3V1", "B2D4V1", "B2D0V2", "B2D1V2", "B2D2V2", "B2D3V2", "B2D4V2", "B2D0V3", "B2D1V3", "B2D2V3", "B2D3V3", "B2D4V3")
 summary(LK_data)
 library("factoextra")
 library("ggplot2")
 eig.val <- get_eigenvalue(LK_data)
 
 #Scree Plot
 fviz_eig(LK_data, addlabels = TRUE, ylim = c(0, 50))
 
 #PCA Variable
 fviz_pca_var(LK_data.pca1, col.var = "cos2",
              gradient.cols = c("#00AFBB", "#E7B800", "#FC4E07"),
              repel = TRUE # Avoid text overlapping
 )
 
 #PCA individual
 fviz_pca_ind(AN_data.pca1, col.ind = "cos2",
              gradient.cols = c("#00AFBB", "#E7B800", "#FC4E07"),
              repel = TRUE # Avoid text overlapping (slow if many points)
 )
 
 #Biplot
 fviz_pca_biplot(LK_data.pca1, repel = TRUE, 
                 col.var = "red",
                 col.ind = "black"
 )
 
 #Biplot ellipses
 fviz_pca_biplot(LK_data.pca1, 
                 col.ind = LK_data$Treatment, 
                 addEllipses = TRUE, label = "Treatment",
                 col.Treatment = "black", repel = TRUE,
                 legend.title = "PCA"
 )
 
 library("factoextra")
 library("ggplot2")
 View(LK_data) 
 LK_data.pca1 <- PCA(LK_data[, -1], graph=TRUE, scale.unit = TRUE)
 #Biplot ellipses
 fviz_pca_biplot(LK_data.pca1, 
                 col.ind = LK_data$Treatment, 
                 addEllipses = TRUE, label = "Treatment",
                 col.Treatments = "black", repel = TRUE,
                 legend.title = "PCA"
 )
 
